# Supplementary material for: Rescue Therapy after Failure of HCV Antiviral Treatment with Interferon-Free Regimens
Source: Viruses. 2023 Mar 4;15(3):677. doi: 10.3390/v15030677 (PMC10055110; doi:10.3390/v15030677)
Supplement: Supplementary file 1 [file viruses-15-00677-s001.zip]

Archive with 1 entries (1 files):
- viruses-2230471-supplementary.pdf
